# Supplementary material for: Enantioselective Synthesis of Fluorinated Indolizidinone Derivatives
Source: Org Lett. 2023 May 1;25(18):3222–7. doi: 10.1021/acs.orglett.3c00903 (PMC10186376; doi:10.1021/acs.orglett.3c00903)
Supplement: Supplementary file 2 — ol3c00903_si_002.zip [file ol3c00903_si_002.zip]

Archive with 124 entries (62 files):
- fid_2/1a/
- fid_2/1a/1a.mnova
- fid_2/1b/
- fid_2/1b/1b.mnova
- fid_2/1c/
- fid_2/1c/1c.mnova
- fid_2/1d/
- fid_2/1d/1d.mnova
- fid_2/1e/
- fid_2/1e/1e.mnova
- fid_2/1f/
- fid_2/1f/1f.mnova
- fid_2/1g/
- fid_2/1g/1g.mnova
- fid_2/1h/
- fid_2/1h/1h.mnova
- fid_2/1i/
- fid_2/1i/1i.mnova
- fid_2/1j/
- fid_2/1j/1j.mnova
- fid_2/1k/
- fid_2/1k/1k.mnova
- fid_2/1l/
- fid_2/1l/1l.mnova
- fid_2/1m/
- fid_2/1m/1m.mnova
- fid_2/2a/
- fid_2/2a/2a.mnova
- fid_2/2b/
- fid_2/2b/2b.mnova
- fid_2/2c/
- fid_2/2c/2c.mnova
- fid_2/2d/
- fid_2/2d/2d.mnova
- fid_2/2e/
- fid_2/2e/2e.mnova
- fid_2/2f/
- fid_2/2f/2f.mnova
- fid_2/2g/
- fid_2/2g/2g.mnova
- fid_2/2h/
- fid_2/2h/2h.mnova
- fid_2/2i/
- fid_2/2i/2i.mnova
- fid_2/2j/
- fid_2/2j/2j.mnova
- fid_2/2k/
- fid_2/2k/2k.mnova
- fid_2/2l/
- fid_2/2l/2l.mnova
- fid_2/2m/
- fid_2/2m/2m.mnova
- fid_2/2n/
- fid_2/2n/2n.mnova
- fid_2/2o/
- fid_2/2o/2o.mnova
- fid_2/2p/
- fid_2/2p/2p.mnova
- fid_2/3a/
- fid_2/3a/3a.mnova
- fid_2/3b/
- fid_2/3b/3b.mnova
- fid_2/3c/
- fid_2/3c/3c.mnova
- fid_2/3d/
- fid_2/3d/3d.mnova
- fid_2/3e/
- fid_2/3e/3e.mnova
- fid_2/3f/
- fid_2/3f/3f.mnova
- fid_2/3g/
- fid_2/3g/3g.mnova
- fid_2/3h/
- fid_2/3h/3h.mnova
- fid_2/3i/
- fid_2/3i/3i.mnova
- fid_2/3j/
- fid_2/3j/3j.mnova
- fid_2/3k/
- fid_2/3k/3k.mnova
- fid_2/3l/
- fid_2/3l/3l.mnova
- fid_2/3m/
- fid_2/3m/3m.mnova
- fid_2/3n/
- fid_2/3n/3n.mnova
- fid_2/3o/
- fid_2/3o/3o.mnova
- fid_2/3p/
- fid_2/3p/3p.mnova
- fid_2/4a/
- fid_2/4a/4a.mnova
- fid_2/5a/
- fid_2/5a/5a.mnova
- fid_2/5b/
- fid_2/5b/5b.mnova
- fid_2/5c/
- fid_2/5c/5c.mnova
- fid_2/5e/
- fid_2/5e/5e.mnova
- fid_2/5f/
- fid_2/5f/5f.mnova
- fid_2/5g/
- fid_2/5g/5g.mnova
- fid_2/5h/
- fid_2/5h/5h.mnova
- fid_2/5i/
- fid_2/5i/5i.mnova
- fid_2/5j/
- fid_2/5j/5j.mnova
- fid_2/5k/
- fid_2/5k/5k.mnova
- fid_2/5l/
- fid_2/5l/5l.mnova
- fid_2/5m/
- fid_2/5m/5m.mnova
- fid_2/5n/
- fid_2/5n/5n.mnova
- fid_2/5o/
- fid_2/5o/5o.mnova
- fid_2/5p/
- fid_2/5p/5p.mnova
- fid_2/7/
- fid_2/7/7.mnova
